# Supplementary material for: Odorant degrading enzyme candidates enriched in the antennae of the white-spotted flower chafer, Protaetia brevitarsis
Source: Front Insect Sci. 2026 Jun 3;6:1843786. doi: 10.3389/finsc.2026.1843786 (PMC13272398; doi:10.3389/finsc.2026.1843786)
Supplement: Supplementary file 2 [file Table1.xlsx]

## Sheet: CXEs
Supplementary Table 1. Accession numbers of the sequences used in phylogenetic analysis or references to their sources.
Species	Sequence	Accession number/ Reference
Drosophila melanogaster	DmelAE1	NP_524269.3
	DmelAE2	NP_524268.3
	DmelAE6	NP_524262.1
	DmelAE7	NP_524261.1
	DmelAE8	NP_524259.2
	DmelAE9	NP_524258.2
	DmelAE10	NP_524257.3
	DmelEst-6	AAD39959.1
	DmelAChE1	NP_476953.1
	DmelNRL1	NP_731172.2
	DmelNRL2	NP_523496.1
	DmelNRT1	NP_730196.1
	DmelGLI1	NP_476602.1
Bombyx mori	BmorAE3	NP_001121786.1
	BmorAE13	NP_001040174.1
	BmorAE19	NP_001116501.1
	BmorAE25	NP_001121784.1
	BmorAE40	NP_001116814.1
	BmorAE41	NP_001124352.1
	BmorAE45	NP_001104822.1
	BmorAE47	NP_001091834.2
	BmorAE48	NP_001040466.2
	BmorAE49	NP_001121785.1
	BmorAChE-I	BAF33337.1
	BmorAChE-II	BAF33338.1
	BmorIE1	NP_001108339.1
	BmorIE2	NP_001121191.1
	BmorNRL1	XP_021205636.1
	BmorNRT1	XP_004927921.2
Tribolium castaneum	TcasAE1	XP_970253.1
	TcasAE2	EEZ98304.1
	TcasAE3	XP_008201256.1
	TcasAE4	EFA02259.2
	TcasAE5	XP_008191640.1
	TcasAE6	XP_008191641.1
	TcasAE7	XP_008196061.1
	TcasAE8	XP_008199198.1
	TcasAE9	XP_968881.2
	TcasAE10	XP_972251.1
	TcasAE20	EFA06762.1
	TcasAE21	XP_008195481.1
	TcasAE22	XP_008194636.1
	TcasAE23	NP_001107845.1
	TcasAE24	NP_001107862.1
	TcasAE25	XP_972277.1
	TcasAE26	XP_967916.2
	TcasAE27	XP_967835.1
	TcasAE28	XP_008195497.1
	TcasAE29	EFA06765.1
	TcasIE1	XP_008194206.1
	TcasIE2	XP_001814500.1
	TcasBE2	NP_001034535.1
	TcasBE3	EFA05149.1
	TcasBE4	NP_001164097.1
	TcasBE5	XP_968215.1
	TcasBE6	XP_968291.1
	TcasBE7	XP_970896.1
	TcasBE8	XP_008198786.1
	TcasBE9	XP_968653.3
	TcasJHE	NP_001180223.1
	TcasAChE1	XP_008193833.1
	TcasAChE2	XP_008201044.1
	TcasNRL1	XP_008192968.1
	TcasNRL2	XP_001810887.1
	TcasNRL3	EFA03840.1
	TcasNRL4	XP_008200507.1
	TcasNRL5	XP_008194212.1
	TcasNRT1	XP_008191710.1
	TcasNRT2	XP_008199778.1
	TcasNRT3	EFA11201.1
	TcasGLI1	XP_968704.1
Holotrichia parallela	HparCXE1	QIK02104.1
	HparCXE2	AVM18971.1
	HparCXE3	QIK02105.1
	HparCXE4	AVM18975.1
	HparCXE5	QIK02106.1
	HparCXE6	QIK02107.1
	HparCXE7	QIK02108.1
	HparCXE8	QIK02096.1
	HparCXE9	QIK02109.1
	HparCXE10	QIK02110.1
	HparCXE11	QIK02111.1
	HparCXE12	QIK02112.1
	HparCXE13	QIK02095.1
	HparCXE14	QIK02113.1
	HparCXE15	QIK02114.1
	HparCXE16	QIK02115.1
	HparCXE17	AVM18988.1
	HparCXE18	QIK02116.1
	HparCXE19	QIK02117.1
	HparCXE20	QIK02118.1
Tenebrio molitor	TmolIE1	(Yang et al., 2022b)
	TmolIE2
	TmolBE2
	TmolBE3
	TmolBE4
	TmolBE5
	TmolJHE1
	TmolJHE2
	TmolAChE1
	TmolAChE2
	TmolNRL1
	TmolNRL2
	TmolNRL3
	TmolNRL4
	TmolNRL5
	TmolNRL6
	TmolNRL7
	TmolNRT1
	TmolNRT2
	TmolGLI1
Leptinotarsa decemlineata	LdecAChE1	AEI70751.1
	LdecAChE2	AEI70752.1
Holotrichia oblita	HoblAChE1	KAI4465450.1
	HoblNRL1	KAI4466095.1
Popillia japonica	PjapPDE	AAX58713.1
Trypoxylus dichotomus	TdicEst-6	GJQ64905.1
Dendroctonus valens	DvalJHE1	AMR44101.1
Monochamus alternatus	MaltJHE1	APO36904.1

## Sheet: CYPs
Supplementary Table 1. Accession numbers of the sequences used in phylogenetic analysis or references to their sources.
Species	Sequence	Accession number/ Reference
Tribolium castaneum	TcasCYP15A1	EFA01264.1
	TcasCYP18A1	NP_001123908.1
	TcasCYP304E1	EEZ99196.1
	TcasCYP305A1	EFA01265.1
	TcasCYP306A1	EFA10665.2
	TcasCYP307A1	EFA11558.2
	TcasCYP307B1	EFA05673.1
	TcasCYP12H1	EFA07581.1
	TcasCYP49A1	EFA07521.1
	TcasCYP301A1	EFA02906.1
	TcasCYP301B1	EFA02807.1
	TcasCYP302A1	EFA04695.1
	TcasCYP314A1	EEZ97722.1
	TcasCYP315A1	EFA04669.1
	TcasCYP334B1	EFA02864.1
	TcasCYP353A1	EFA01331.2
	TcasCYP6BK2	EFA12636.1
	TcasCYP6BK3	EFA12635.1
	TcasCYP6BK4	EFA12634.1
	TcasCYP6BK5	EFA12633.2
	TcasCYP6BK6	EFA12632.1
	TcasCYP6BK7	EFA12631.1
	TcasCYP6BK11	EFA05683.1
	TcasCYP6BK13	EFA05693.2
	TcasCYP6BL1	EFA05684.2
	TcasCYP6BN1	EFA05730.1
	TcasCYP6BP1	EFA12638.2
	TcasCYP6BQ1	EFA02816.1
	TcasCYP6BQ2	EFA02817.1
	TcasCYP6BQ6	EFA02820.1
	TcasCYP6BQ7	EFA02821.2
	TcasCYP6BQ8	EFA02822.1
	TcasCYP6BQ10	EFA02823.1
	TcasCYP6BQ11	EFA02824.1
	TcasCYP6BQ12	EFA02825.1
	TcasCYP6BQ13	EEZ99338.1
	TcasCYP6BR1	EFA12629.1
	TcasCYP6BR2	EFA12628.2
	TcasCYP6BR3	EFA12627.1
	TcasCYP6BS1	EEZ99243.2
	TcasCYP6BT1	EFA05733.1
	TcasCYP345A1	EFA12856.1
	TcasCYP345B1	EFA12855.1
	TcasCYP345C1	EFA12854.2
	TcasCYP345D1	EFA05713.1
	TcasCYP346A1	EFA04674.1
	TcasCYP346A2	EFA04605.1
	TcasCYP346B3	EFA04678.2
	TcasCYP347A1	EFA04564.1
	TcasCYP9D4	EFA09142.1
	TcasCYP9D5	EFA09141.1
	TcasCYP9W1	EFA09151.1
	TcasCYP9X1	EFA09150.2
	TcasCYP9Z1	EFA09239.2
	TcasCYP9Z4	EFA09242.1
	TcasCYP9Z5	EFA09243.1
	TcasCYP9Z6	EFA09275.1
	TcasCYP9AB1	EFA09148.1
	TcasCYP9AC1	EFA01242.2
	TcasCYP9AD1	EEZ99187.1
	TcasCYP9AF1	EFA09149.2
	TcasCYP4BR3	EFA01323.1
	TcasCYP4BN2	EFA04617.2
	TcasCYP4BN3	EFA04616.1
	TcasCYP4BN4	EFA04615.1
	TcasCYP4BN6	EFA04535.1
	TcasCYP4BN7	EFA04629.1
	TcasCYP349A1	EFA05711.1
	TcasCYP351D1	EFA02923.1
Oryctes borbonicus	OborCYP1	KRT78695.1
	OborCYP2	KRT79160.1
	OborCYP3	KRT79163.1
	OborCYP4	KRT79164.1
	OborCYP5	KRT79223.1
	OborCYP6	KRT79543.1
	OborCYP7	KRT79716.1
	OborCYP8	KRT79813.1
	OborCYP9	KRT80206.1
	OborCYP10	KRT80272.1
	OborCYP11	KRT80274.1
	OborCYP12	KRT80275.1
	OborCYP13	KRT80276.1
	OborCYP14	KRT80978.1
	OborCYP15	KRT80979.1
	OborCYP16	KRT80980.1
	OborCYP17	KRT81631.1
	OborCYP18	KRT81786.1
	OborCYP19	KRT81795.1
	OborCYP20	KRT81820.1
	OborCYP21	KRT82235.1
	OborCYP22	KRT82367.1
	OborCYP23	KRT82368.1
	OborCYP24	KRT82401.1
	OborCYP25	KRT82623.1
	OborCYP26	KRT82761.1
	OborCYP27	KRT82806.1
	OborCYP28	KRT82922.1
	OborCYP29	KRT83099.1
	OborCYP30	KRT83139.1
	OborCYP31	KRT83475.1
	OborCYP32	KRT83630.1
	OborCYP33	KRT83649.1
	OborCYP34	KRT83650.1
	OborCYP35	KRT83704.1
	OborCYP36	KRT83904.1
	OborCYP37	KRT84488.1
	OborCYP38	KRT84701.1
	OborCYP39	KRT86689.1
Popillia japonica	PjapCYP1	KAK9679808.1
	PjapCYP2	KAK9679809.1
	PjapCYP3	KAK9679812.1
	PjapCYP4	KAK9679989.1
	PjapCYP5	KAK9679992.1
	PjapCYP6	KAK9679995.1
	PjapCYP7	KAK9679998.1
	PjapCYP8	KAK9679999.1
	PjapCYP9	KAK9680000.1
	PjapCYP10	KAK9680003.1
	PjapCYP11	KAK9685126.1
	PjapCYP12	KAK9685324.1
	PjapCYP13	KAK9685332.1
	PjapCYP14	KAK9685542.1
	PjapCYP15	KAK9685616.1
	PjapCYP16	KAK9685617.1
	PjapCYP17	KAK9685618.1
	PjapCYP18	KAK9685619.1
	PjapCYP19	KAK9686524.1
	PjapCYP20	KAK9686587.1
	PjapCYP21	KAK9686599.1
	PjapCYP22	KAK9686600.1
	PjapCYP23	KAK9687396.1
	PjapCYP24	KAK9687397.1
	PjapCYP25	KAK9687399.1
	PjapCYP26	KAK9694987.1
	PjapCYP27	KAK9695002.1
	PjapCYP28	KAK9695003.1
	PjapCYP29	KAK9695004.1
	PjapCYP30	KAK9695005.1
	PjapCYP31	KAK9695354.1
	PjapCYP32	KAK9695724.1
	PjapCYP33	KAK9696234.1
	PjapCYP34	KAK9696314.1
	PjapCYP35	KAK9696321.1
	PjapCYP36	KAK9696322.1
	PjapCYP37	KAK9696603.1
	PjapCYP38	KAK9696604.1
	PjapCYP39	KAK9696683.1
	PjapCYP40	KAK9696684.1
	PjapCYP41	KAK9696688.1
	PjapCYP42	KAK9702060.1
	PjapCYP43	KAK9702063.1
	PjapCYP44	KAK9707997.1
	PjapCYP45	KAK9708001.1
	PjapCYP46	KAK9708542.1
	PjapCYP47	KAK9710333.1
	PjapCYP48	KAK9710334.1
	PjapCYP49	KAK9711692.1
	PjapCYP50	KAK9712237.1
	PjapCYP51	KAK9716804.1
	PjapCYP52	KAK9717110.1
	PjapCYP53	KAK9718152.1
	PjapCYP54	KAK9718153.1
	PjapCYP55	KAK9720583.1
	PjapCYP56	KAK9720670.1
	PjapCYP57	KAK9721421.1
	PjapCYP58	KAK9721422.1
	PjapCYP59	KAK9730782.1
	PjapCYP60	KAK9730821.1
	PjapCYP61	KAK9730876.1
	PjapCYP62	KAK9730878.1
	PjapCYP63	KAK9730879.1
	PjapCYP64	KAK9731246.1
	PjapCYP65	KAK9732431.1
	PjapCYP66	KAK9736115.1
	PjapCYP67	KAK9736116.1
	PjapCYP68	KAK9737400.1
	PjapCYP69	KAK9737688.1
	PjapCYP70	KAK9737755.1
	PjapCYP71	KAK9738184.1
	PjapCYP72	KAK9738185.1
	PjapCYP73	KAK9739499.1
	PjapCYP74	KAK9739500.1
	PjapCYP75	KAK9739677.1
	PjapCYP76	KAK9744566.1
	PjapCYP77	KAK9744611.1
	PjapCYP78	KAK9744643.1
	PjapCYP79	KAK9744653.1
	PjapCYP80	KAK9744654.1
	PjapCYP81	KAK9744655.1
	PjapCYP82	KAK9744664.1
	PjapCYP83	KAK9744665.1
	PjapCYP84	KAK9744666.1
	PjapCYP85	KAK9744667.1
	PjapCYP86	KAK9744673.1
	PjapCYP87	KAK9744674.1
	PjapCYP88	KAK9744840.1
	PjapCYP89	KAK9745093.1
	PjapCYP90	KAK9747214.1
	PjapCYP91	KAK9747218.1
	PjapCYP92	KAK9752548.1
	PjapCYP93	KAK9752569.1
	PjapCYP94	KAK9752570.1
	PjapCYP95	KAK9752571.1
	PjapCYP96	KAK9752573.1
	PjapCYP97	KAK9752577.1
	PjapCYP98	KAK9752854.1
	PjapCYP99	KAK9753276.1
	PjapCYP100	KAK9753277.1
Holotrichia parallela	HparCYP345A1	QIK02099.1
Trypoxylus dichotomus	TdicCYP6a9	GJQ81527.1
	TdicCYP6g1	GJQ85724.1
	TdicCYP18A1	GJQ71365.1
	TdicCYP306A1	GJQ71364.1
	TdicCYP49A1	GJQ76417.1
	TdicCYP301A1	GJQ77284.1
	TdicCYP315A1	GJQ86598.1

## Sheet: GSTs
Supplementary Table 1. Accession numbers of the sequences used in phylogenetic analysis or references to their sources.
Species	Sequence	Accession number/ Reference
Apis mellifera	AmelGSTd1	NP_001171499.1
	AmelGSTs1	NP_001153742.1
	AmelGSTs4	NP_001136128.1
	AmelGSTt3	XP_624692.2
Bombyx mori	BmorGSTd2	NP_001036974.1
	BmorGSTd3	NP_001037546.1
	BmorGSTe1	NP_001037197.1
	BmorGSTe2	NP_001037420.1
	BmorGSTe3	NP_001108466.1
	BmorGSTe4	NP_001108460.1
	BmorGSTe5	NP_001108464.1
	BmorGSTe6	NP_001108465.1
	BmorGSTo1	NP_001040131.1
	BmorGSTo2	NP_001037406.1
	BmorGSTo3	NP_001040435.1
	BmorGSTo4	NP_001108461.1
	BmorGSTs1	NP_001037077.1
	BmorGSTs2	NP_001036994.1
	BmorGSTt1	NP_001108463.1
	BmorGSTz1	NP_001037418.1
	BmorGSTz2	NP_001040453.1
	BmorGSTu1	XP_012549556.2
Drosophila melanogaster	DmelGSTd1	NP_524326.1
	DmelGSTd2	NP_524912.1
	DmelGSTd3	NP_788656.1
	DmelGSTd4	NP_524913.1
	DmelGSTd5	NP_524914.3
	DmelGSTd6	NP_524915.1
	DmelGSTe1	NP_611323.1
	DmelGSTe2	NP_611324.1
	DmelGSTe3	NP_611325.2
	DmelGSTe4	NP_611326.1
	DmelGSTe5	NP_611327.1
	DmelGSTe6	NP_611328.1
	DmelGSTo1	NP_648237.1
	DmelGSTo2	NP_648236.1
	DmelGSTo3	NP_648234.1
	DmelGSTs1	NP_725653.1
	DmelGSTt1	NP_610509.2
	DmelGSTt2	NP_724816.3
	DmelGSTt3	NP_728347.1
	DmelGSTt4	NP_572886.2
	DmelGSTz1	NP_649894.1
	DmelGSTz2	NP_649895.1
Tribolium castaneum	TcasGSTd1	XP_974273.1
	TcasGSTe1	XP_966787.1
	TcasGSTe2	XP_971203.1
	TcasGSTe3	XP_967395.2
	TcasGSTe4	XP_966872.3
	TcasGSTe5	XP_966966.3
	TcasGSTe6	XP_967147.2
	TcasGSTo1	EFA00963.1
	TcasGSTo2	EEZ99479.1
	TcasGSTs1	XP_967475.1
	TcasGSTs2	XP_969146.2
	TcasGSTs3	XP_970442.1
	TcasGSTt1	XP_008196475.1
	TcasGSTu1	XP_975048.1
Holotrichia parallela	HparGSTd1	(Liu et al., 2023)
	HparGSTd3
	HparGSTe1
	HparGSTe2
	HparGSTe3
	HparGSTe4
	HparGSTe5
	HparGSTo1
	HparGSTo2
	HparGSTo3
	HparGSTs1
	HparGSTs2
	HparGSTs3
	HparGSTs4
	HparGSTs5
	HparGSTs6
	HparGSTs7
	HparGSTs8
	HparGSTs9
	HparGSTs10
	HparGSTs11
	HparGSTs12
	HparGSTs13
	HparGSTt1
	HparGSTt2
	HparGSTt3
	HparGSTt4
	HparGSTz1
	HparGSTu1
Lissorhoptrus oryzophilus	LoryGSTd1	(Wang et al., 2025)
	LoryGSTd2
	LoryGSTe1
	LoryGSTe2
	LoryGSTe3
	LoryGSTe4
	LoryGSTe5
	LoryGSTo1
	LoryGSTs4
	LoryGSTs5
	LoryGSTs6
	LoryGSTt1
	LoryGSTu1
Leptinotarsa decemlineata	LdecGSTd1	APX61025.1
	LdecGSTd3	APX61027.1
	LdecGSTe1	APX61028.1
	LdecGSTe2a	APX61029.1
	LdecGSTe2b	APX61030.1
	LdecGSTe3	APX61031.1
	LdecGSTe4	APX61032.1
	LdecGSTe5	APX61033.1
	LdecGSTe6	APX61034.1
	LdecGSTe7	APX61035.1
	LdecGSTe8	APX61036.1
	LdecGSTe9	APX61037.1
	LdecGSTe10	APX61038.1
	LdecGSTo2	APX61040.1
	LdecGSTo3a	APX61041.1
	LdecGSTo4	APX61043.1
	LdecGSTs1	APX61045.1
	LdecGSTs2	APX61046.1
	LdecGSTs4	APX61048.1
	LdecGSTs5b	APX61050.1
	LdecGSTt2	APX61052.1
	LdecGSTt3	APX61053.1
	LdecGSTz1	APX61057.1
	LdecGSTu1	APX61055.1
	LdecGSTu2	APX61056.1

## Sheet: UGTs
Supplementary Table 1. Accession numbers of the sequences used in phylogenetic analysis or references to their sources.
Species	Sequence	Accession number/ Reference
Tribolium castaneum	TcasUGT311A1	(Ahn et al., 2012; Li et al., 2024)
	TcasUGT312A1
	TcasUGT312A2
	TcasUGT319A1
	TcasUGT320A1
	TcasUGT321A1
	TcasUGT321B1
	TcasUGT321C1
	TcasUGT321D1
	TcasUGT323A1
	TcasUGT323A2
	TcasUGT323A3
	TcasUGT323A4
	TcasUGT323A5
	TcasUGT323B1
	TcasUGT323B2
	TcasUGT323C1
	TcasUGT323D1
	TcasUGT323E1
	TcasUGT323F1
	TcasUGT323F2
	TcasUGT324A1
	TcasUGT324A2
	TcasUGT324A3
	TcasUGT324A4
	TcasUGT324A5
	TcasUGT324B1
	TcasUGT324C1
	TcasUGT324D1
	TcasUGT325A1
	TcasUGT325A2
	TcasUGT325B1
	TcasUGT326A1
	TcasUGT327A1
	TcasUGT328A1
	TcasUGT328A2
	TcasUGT328A3
	TcasUGT328A4
	TcasUGT331A1
	TcasUGT331A2
	TcasUGT331B1
	TcasUGT347A1
	TcasUGT50D1
Dendroctonus ponderosae	DponUGT1	(Yin et al., 2022)
	DponUGT2
	DponUGT3
	DponUGT4
	DponUGT5
	DponUGT6
	DponUGT7
	DponUGT8
	DponUGT9
	DponUGT10
	DponUGT11
	DponUGT12
	DponUGT13
	DponUGT14
	DponUGT15
	DponUGT17
	DponUGT18
	DponUGT19
	DponUGT20
	DponUGT21
	DponUGT22
Rhaphuma horsfieldi	RhorUGT1	(Yin et al., 2022; Wang et al., 2020)
	RhorUGT2
	RhorUGT3
	RhorUGT4
	RhorUGT5
	RhorUGT6
	RhorUGT7
	RhorUGT8
	RhorUGT9
	RhorUGT10
	RhorUGT11
	RhorUGT12
	RhorUGT13
	RhorUGT14
	RhorUGT15
	RhorUGT16
	RhorUGT17
	RhorUGT18
	RhorUGT19
	RhorUGT20
	RhorUGT21
	RhorUGT22
	RhorUGT23
	RhorUGT24
	RhorUGT25
	RhorUGT26
	RhorUGT27
	RhorUGT28
	RhorUGT29
	RhorUGT30
	RhorUGT31
	RhorUGT32
	RhorUGT33
	RhorUGT34
	RhorUGT35
	RhorUGT36
Onthophagus taurus	OtauUGT1	(Yin et al., 2022)
	OtauUGT2
	OtauUGT3
	OtauUGT4
	OtauUGT5
	OtauUGT6
	OtauUGT8
	OtauUGT9
	OtauUGT10
	OtauUGT11
	OtauUGT13
	OtauUGT17
	OtauUGT18
	OtauUGT19
	OtauUGT20
	OtauUGT21
	OtauUGT22
	OtauUGT23
	OtauUGT24
	OtauUGT25
	OtauUGT26
	OtauUGT27
	OtauUGT28
	OtauUGT29
	OtauUGT30
	OtauUGT31
	OtauUGT32
	OtauUGT33
	OtauUGT34
	OtauUGT35
	OtauUGT36
	OtauUGT37
	OtauUGT38
Oryctes borbonicus	OborUGT1	(Yin et al., 2022)
	OborUGT2
	OborUGT3
	OborUGT4
	OborUGT5
	OborUGT6
	OborUGT7
	OborUGT9
	OborUGT10
	OborUGT12
	OborUGT13
	OborUGT14
	OborUGT15
	OborUGT16
Asbolus verrucosus	AverUGT311A1	(Li et al., 2024)
Hycleus cichorii	HcicUGT311A1	(Li et al., 2024)
Hycleus phaleratus	HphaUGT311A1	(Li et al., 2024)
Tenebrio molitor	TmolUGT311A1	(Li et al., 2024)
Anoplophora glabripennis	AglaUGT52	(Yin et al., 2022)
	AglaUGT53
	AglaUGT54
	AglaUGT55
