# Supplementary material for: Odorant degrading enzyme candidates enriched in the antennae of the white-spotted flower chafer, Protaetia brevitarsis
Source: Front Insect Sci. 2026 Jun 3;6:1843786. doi: 10.3389/finsc.2026.1843786 (PMC13272398; doi:10.3389/finsc.2026.1843786)
Supplement: Supplementary file 3 [file Table2.xlsx]

## Sheet: Sheet1
Supplementary Table 2. Primers for RT-qPCR.
Gene name	Forward primer (5’ to 3’)	Reverse primer (5’ to 3’)
PbreCXE6	GGGTTCCGAAGACTGTTTATACATCAATG	GTTGAATGAGACCACGATCACACCTT
PbreCXE17	TGGTCCTGTATGCCCTCAACCTAAT	GCTCCAGTGAAGGCGAAGAATCC
PbreCXE19	TCACCACAGAGAAGAACCAGTTGTC	CGGGCTTTGTAGCATCGTAAATTCC
PbreCXE20	CCAGATTGGTGAATTGCTCGGATGA	CGATGTTATTGGATGCTCGACAATGAATC
PbreCYP4AW8	GGGAGTTGGGAAGAAAGCACAGATT	TGGCAAGAGCATAGAGAGCAAACG
PbreCYP6KM9	GAGATTCGTCTTGCCGTCGTTGT	TTTCCTTCCGCCTTTGCTTCTTTCT
PbreCYP6AHW1	GGGCGTTTGATTACCGAGGTTACC	TAGTCAGTTGTCCTTCTGCGTTCCA
PbreCYP9Z240	ACTAGAAGCAAGGAAAGGCAAGAAGG	GTAGATACAGTGTCAAATCCAGCGAAGA
PbreCYP347N2	CGCAAATCGTATGGTGGCTTACTTG	CCCTCAGTGAAGGAGTTCGCATTT
PbreGSTd1	CAACTATCAACGACAACGGCTTCAG	GAGCGTAGAGTGTTCCAAGGTCAA
PbreGSTe4	ATTCAATAGATGCTAGTCCACCATGTAGAG	TCGTCGAGCGTTGGTACAGTGT
PbreGSTe5	ATGAGGGTACTCCATTTGCTCTATTACG	CTTGCGATCCTGCTATCCACTGAC
PbreGSTs1	GAGATCGACGCCATAGCAGATACAA	CCAAGTGACCGTTCCCATTTCCT
PbreGSTs2	GCAACTTCCGATACTGGAGGAGAAC	CGTACACGGCTATCTTCGCTCTG
PbreGSTs4	AGGTTAAGCTGGCAGGTGACAATG	GGTATGGTTTCCGTCAGCAGAGTTT
PbreUGT324BY2	ATCCCGACGCTGCCCAACAT	AACACCTTCCCGCACCTTCAAAG
PbreUGT312F1	GCCACAATGACGCCAAGATACAATC	ATCTGTTGCTGCGAATGCCTTAATG
RPL10	CGCCTCTATGACCTGAGCCTTGA	GAGATTGCATCCATTCCACGTTATTCG
