# Supplementary material for: Odorant degrading enzyme candidates enriched in the antennae of the white-spotted flower chafer, Protaetia brevitarsis
Source: Front Insect Sci. 2026 Jun 3;6:1843786. doi: 10.3389/finsc.2026.1843786 (PMC13272398; doi:10.3389/finsc.2026.1843786)
Supplement: Supplementary file 4 [file Table3.xlsx]

## Sheet: CXEs
Supplementary Table 3. CXEs, CYPs, GSTs, and UGTs identified from P. brevitarsis antennae.
Gene name	Accession number	ORF	Length (aa)	SP	Mw (kDa)	pI	Blastx match				FPKM values		Clade
							Gene name and species	E-value	Identity (%)	Accession number	MAn	FAn
PbreCXE1	PZ142721	Complete	561	Yes	63	5.75	carboxylesterase 2 [Holotrichia parallela]	0	57.07	QIK02096.1	1.42667	7.56333	α-esterases
PbreCXE2	PZ142722	Complete	562	Yes	63	5.28	carboxylesterase [Holotrichia oblita]	0	56.85	KAI4462830.1	52.94	52.5833
PbreCXE3	PZ142723	Complete	541	No	61.529	7.15	Carboxylesterase family [Popillia japonica]	0	63.48	KAK9746434.1	5.44333	6.08333
PbreCXE4	PZ142724	Complete	553	Yes	62	7.14	carboxylesterase 3 [Holotrichia parallela]	0	62.45	QIK02105.1	45.1267	101.84	Coleopteran xenobiotic metabolizing enzymes
PbreCXE5	PZ142725	Complete	568	Yes	65	8.79	carboxylesterase 14 [Holotrichia parallela])	0	82.22	QIK02113.1	12.0033	11.7767
PbreCXE6	PZ142726	Complete	566	Yes	63	8.75	carboxylesterase 18 [Holotrichia parallela])	0	54.06	QIK02116.1	251.537	325.34
PbreCXE7	PZ142727	Complete	540	Yes	60	8.67	Carboxylesterase family [Popillia japonica]	0	54.38	KAK9730549.1	5.84	5.02667
PbreCXE8	PZ142728	Complete	551	Yes	63	6.45	Carboxylesterase family [Popillia japonica]	0	71.13	KAK9719893.1	50.29	67.1867
PbreCXE9	PZ142729	Complete	606	Yes	68.497	5.37	Carboxylesterase family [Popillia japonica]	0	67.37	KAK9685539.1	2.43667	2.42	β-esterases and pheromone esterases
PbreCXE10	PZ142730	3' missing	541	Yes	61	5.35	Carboxylesterase family [Popillia japonica]	0	56.61	KAK9746890.1	2	2.31
PbreCXE11	PZ142731	Complete	559	Yes	63	5.37	Est-6 [Trypoxylus dichotomus]	0	68.17	GJQ88157.1	14.6033	23.1333
PbreCXE12	PZ142732	Complete	559	Yes	62	5.43	Est-6 [Trypoxylus dichotomus]	0	61.78	GJQ88158.1	89.5233	92.7433
PbreCXE13	PZ142733	Complete	561	Yes	63	5.85	Est-6 [Trypoxylus dichotomus]	0	61.55	GJQ87338.1	2.44333	2.91667
PbreCXE14	PZ142734	Complete	551	Yes	61	6.52	Est-6 [Trypoxylus dichotomus]	0	54.26	GJQ88160.1	1.09333	1.81
PbreCXE15	PZ142735	Complete	604	Yes	68	6.44	juvenile hormone esterase [Holotrichia parallela]	0	64.38	QIK02095.1	6.97	7.20667	Juvenile hormone esterases
PbreCXE16	PZ142736	Complete	554	Yes	62	5.99	carboxylesterase 6 [Holotrichia parallela]	0	68.68	QIK02107.1	29.5633	61.2467	Cuticular/antennal esterases
PbreCXE17	PZ142737	Complete	560	Yes	63	6.29	carboxylesterase 10 [Holotrichia parallela]	0	66.25	QIK02110.1	83.2733	336.957
PbreCXE18	PZ142738	5' missing	433	No	49	6.38	carboxylesterase 10 [Holotrichia parallela]	0	64.58	QIK02110.1	20.2767	19.8
PbreCXE19	PZ142739	Complete	564	Yes	64	6.29	carboxylesterase [Holotrichia oblita]	0	68.14	KAI4456238.1	198.417	348.623
PbreCXE20	PZ142740	5' missing	424	No	48.0723	5.46	Carboxylesterase family [Popillia japonica]	0	72.17	KAK9692517.1	136.56	341.163
PbreCXE21	PZ142741	Complete	746	Yes	86	6.74	carboxylesterase 20 [Holotrichia parallela]	0	88.08	QIK02118.1	15.16	15.3833	Gliotactins
PbreCXE22	PZ142742	Complete	736	No	82	5.3	Carboxylesterase family [Popillia japonica]	0	79.02	KAK9723337.1	3.65667	3.60667	Neurotactins
PbreCXE23	PZ142743	Complete	655	No	76	8.58	carboxylesterase 19 [Holotrichia parallela]	0	70.96	QIK02117.1	13.6567	9.98667
ORF: open reading frame
aa: amino acid residues
SP: Signal peptide
Mw: molecular weight
pI: isoelectric point
MAn: male antennae
FAn: female antennae

## Sheet: CYPs
Supplementary Table 3. CXEs, CYPs, GSTs, and UGTs identified from P. brevitarsis antennae.
Gene name	Accession number	ORF	Length (aa)	TMD	Mw (kDa)	pI	Blastx match				FPKM values		Family	Clan
							Gene name and species	E-value	Identity (%)	Accession number	MAn	FAn
PbreCYP4G435	PZ142744	Complete	554	Yes	63	6.95	cytochrome p450 family 4 [Holotrichia oblita]	0	77.57	KAI4462569.1	4.23333	1.96333	4	CYP4
PbreCYP4AW8	PZ142745	Complete	501	Yes	58	6.85	cytochromes P450 family 4 [Holotrichia parallela]	0	66.53	QIK02100.1	920.513	499.23
PbreCYP4FY4	PZ142746	Complete	497	Yes	58	8.48	cytochrome P450 [Oryctes borbonicus]	0	62.27	KRT83099.1	5.23667	4.68333
PbreCYP4GE7	PZ142747	Complete	500	Yes	58	8.62	cytochrome P450 [Oryctes borbonicus]	0	70.58	KRT79164.1	3.33667	6.65667
PbreCYP4GF3	PZ142748	Complete	496	Yes	58	7.21	cytochrome P450 [Oryctes borbonicus]	0	79.8	KRT82401.1	2.46333	2.00667
PbreCYP4AJA1	PZ142749	Complete	488	No	56	9.31	Cytochrome P450 [Popillia japonica]	2e-164	54.04	KAK9685616.1	98.1133	91.46
PbreCYP3183A2	PZ142750	Complete	491	No	56	8.85	cytochrome P450 [Oryctes borbonicus]	0	69.62	KRT82806.1	33.3433	25.2	3183
PbreCYP4084C2	PZ142751	Complete	485	Yes	56	8.94	Cytochrome P450 [Popillia japonica]	1e-159	50.22	KAK9679808.1	4.27667	4.28	4084
PbreCYP4084C3	PZ142752	Complete	486	No	56	9.31	Cytochrome P450 [Popillia japonica]	3e-162	47.91	KAK9679808.1	8.27	7.59667
PbreCYP6KG3	PZ142753	Complete	506	Yes	58	8.02	cytochrome p450 [Holotrichia oblita]	0	74.21	KAI4458206.1	3.08	2.62	6	CYP3
PbreCYP6KG4	PZ142754	Complete	511	Yes	58	7.59	Cyp6a9 [Trypoxylus dichotomus]	0	80.35	GJQ81527.1	5.67667	6.83
PbreCYP6KH9	PZ142755	Complete	524	Yes	60	6.85	Cyp6a9 [Trypoxylus dichotomus]	0	66.07	GJQ82012.1	63.4133	73.4067
PbreCYP6KJ2	PZ142756	Complete	493	Yes	57	8.7	Cyp6a9 [Trypoxylus dichotomus]	0	67.94	GJQ80397.1	66.9667	92.2033
PbreCYP6KM8	PZ142757	Complete	501	Yes	57	8.88	Cyp6a9 [Trypoxylus dichotomus]	0	69.77	GJQ79835.1	74.62	90.4133
PbreCYP6KM9	PZ142758	Complete	523	Yes	61	8.89	Cyp6a9 [Trypoxylus dichotomus]	0	73.44	GJQ68870.1	553.04	692.703
PbreCYP6KM10	PZ142759	Complete	521	Yes	61	8.85	cytochrome P450 [Oryctes borbonicus]	0	65.07	KRT79223.1	8.23333	10.8833
PbreCYP6KM11	PZ142760	Complete	507	Yes	58	8.71	Cytochrome P450 [Popillia japonica]	0	61.89	KAK9730878.1	16.7	24.3933
PbreCYP6KR2	PZ142761	Complete	494	Yes	58	9.07	Cyp6a9 [Trypoxylus dichotomus]	0	62.95	GJQ77922.1	3.22	4.88333
PbreCYP6KS4	PZ142762	Complete	504	Yes	58	8.64	Cyp6a9 [Trypoxylus dichotomus]	0	73.08	GJQ77925.1	15.97	15.2367
PbreCYP6KS5	PZ142763	Complete	495	Yes	57	9.2	Cyp6a9 [Trypoxylus dichotomus]	0	76.26	GJQ77924.1	0.72	1.59
PbreCYP6KS6	PZ142764	Complete	503	Yes	59	8.82	Cyp6a9 [Trypoxylus dichotomus]	0	80.88	GJQ77926.1	13.19	15.19
PbreCYP6AHW1	PZ142765	Complete	495	Yes	57	8.91	Cytochrome P450 [Popillia japonica]	0	63.38	KAK9685332.1	151.693	198.787
PbreCYP6AHW2	PZ142766	Complete	499	Yes	57	7.12	Cyp6a9 [Trypoxylus dichotomus]	0	63.27	GJQ77832.1	58.95	80.2333
PbreCYP6AHX1	PZ142767	Complete	470	Yes	54	8.4	Cytochrome P450 [Popillia japonica]	1e-158	46.89	KAK9686587.1	2.75667	3.37667
PbreCYP6AHY1	PZ142768	Complete	501	No	58	8.8	cytochrome P450, partial [Oryctes borbonicus]	2e-180	54.11	KRT83649.1	18.0367	31.76
PbreCYP6AHZ1	PZ142769	Complete	494	Yes	57	9.13	cytochrome p450 [Holotrichia oblita]	0	63.34	KAI4455251.1	23.77	19.7867
PbreCYP9Z238	PZ142770	Complete	528	No	61	8.61	cytochrome P450, partial [Oryctes borbonicus]	0	66.02	KRT81786.1	21.9833	24.58	9
PbreCYP9Z239	PZ142771	Complete	528	No	61	6.65	cytochrome P450, partial [Oryctes borbonicus]	0	64.91	KRT81786.1	1.68	1.59667
PbreCYP9Z240	PZ142772	Complete	525	No	60	8.71	cytochrome p450 [Holotrichia oblita]	0	71.48	KAI4464098.1	627.36	700.477
PbreCYP9Z241	PZ142773	Complete	528	No	61	6.41	cytochrome P450, partial [Oryctes borbonicus]	0	65.3	KRT81786.1	5.30333	5.74333
PbreCYP345Q2	PZ142774	Complete	486	No	56	8.92	cytochrome P450 [Oryctes borbonicus]	0	55.21	KRT80206.1	1.16667	1.43333	345
PbreCYP347M3	PZ142775	Complete	502	No	58	7.92	cytochrome p450 [Holotrichia oblita]	0	64.34	KAI4465167.1	90.03	89.6033	347
PbreCYP347M4	PZ142776	Complete	507	Yes	58	8.34	cytochrome P450, partial [Oryctes borbonicus]	0	65.34	KRT83904.1	11.4633	15.7267
PbreCYP347N2	PZ142777	Complete	498	Yes	58	9.1	Cytochrome P450 [Popillia japonica]	0	69.37	KAK9745093.1	358.673	294.067
PbreCYP18A1	PZ142778	Complete	528	Yes	61	6.4	cytochrome P450 [Oryctes borbonicus]	0	94.32	KRT82761.1	4.44667	4.09333	18	CYP2
PbreCYP306A1	PZ142779	Complete	502	No	57	6.62	CYP306A1 [Trypoxylus dichotomus]	0	74.15	GJQ71364.1	16.8133	22.62	306
PbreCYP49A1	PZ142780	Complete	538	No	62	9.31	Cytochrome P450 [Popillia japonica]	0	82.71	KAK9685542.1	5.06667	1.09333	49	Mitochondrial
PbreCYP301B1	PZ142781	Complete	522	No	61	9.04	putative cytochrome P-450 [Trypoxylus dichotomus]	0	79.89	GJQ77283.1	0.98	1.19667	301
PbreCYP314A1	PZ142782	Complete	497	No	56	8.4	cytochrome P450 [Oryctes borbonicus]	0	78.72	KRT79543.1	2.7	3.22333	314
PbreCYP353A15	PZ142783	Complete	486	No	56	9.05	Cytochrome P450 [Popillia japonica]	0	66.17	KAK9718153.1	2.72667	3.28667	353
TMD: transmembrane domain

## Sheet: GSTs
Supplementary Table 3. CXEs, CYPs, GSTs, and UGTs identified from P. brevitarsis antennae.
Gene name	Accession number	ORF	Length (aa)	SP	Mw (kDa)	pI	Blastx match				FPKM values		Clade
							Gene name and species	E-value	Identity (%)	Accession number	MAn	FAn
PbreGSTd1	PZ142784	Complete	216	No	24	6.74	Glutathione S-transferase [Oryctes borbonicus]	3e-138	87.5	KRT80357.1	833.573	978.44	Delta
PbreGSTe1	PZ142785	Complete	223	No	25	4.92	Glutathione S-transferase [Oryctes borbonicus]	1e-111	81.94	KRT81338.1	10.92	12.4167	Epsilon
PbreGSTe2	PZ142786	3' missing	203	No	23	6.1	Glutathione S-transferase, N-terminal domain [Popillia japonica]	3e-105	69.46	KAK9739891.1	0.893333	0.943333
PbreGSTe3	PZ142787	Complete	215	No	24	7.01	putative glutathione s-transferase [Trypoxylus dichotomus]	5e-125	77.67	GJQ67935.1	7.60333	8.87333
PbreGSTe4	PZ142788	Complete	215	No	24	6.51	putative glutathione s-transferase [Trypoxylus dichotomus]	1e-121	74.88	GJQ67935.1	473.877	824.057
PbreGSTe5	PZ142789	Complete	213	No	24	6.08	glutathione S-transferase 2 [Holotrichia parallela]	3e-89	61.27	WBY51150.1	365.68	398.873
PbreGSTe6	PZ142790	Complete	177	No	20	6.91	Glutathione S-transferase, partial [Oryctes borbonicus]	3e-90	75.74	KRT82966.1	1.27	1.23333
PbreGSTo1	PZ142791	Complete	240	No	28	8.79	Glutathione S-transferase, N-terminal domain [Popillia japonica]	3e-149	88.8	KAK9707640.1	37.5433	41.4867	Omega
PbreGSTo2	PZ142792	Complete	246	No	29	5.82	GstO2 [Trypoxylus dichotomus]	2e-122	69.92	GJQ70877.1	33.4433	27.69
PbreGSTs1	PZ142793	Complete	203	No	24	5.99	glutathione s-transferase [Holotrichia oblita]	2e-89	64.18	KAI4459004.1	892.263	929.15	Sigma
PbreGSTs2	PZ142794	3' missing	204	No	23	5.22	glutathione s-transferase [Holotrichia oblita]	2e-106	76.12	KAI4471543.1	97.84	119.653
PbreGSTs3	PZ142795	Complete	204	No	24	7.7	glutathione S-transferase [Rhyzopertha dominica]	8e-124	83.33	KAI7815611.1	1.87333	1.35667
PbreGSTs4	PZ142796	Complete	203	No	23	5.98	Glutathione S-transferase, N-terminal domain [Popillia japonica]	2e-79	65.52	KAK9744906.1	657.457	736.403
PbreGSTs5	PZ142797	Complete	249	No	28	6.24	glutathione S-transferase-like [Zophobas morio]	8e-66	51.49	XP_063925750.1	70.0433	77.37
PbreGSTs6	PZ142798	Complete	204	No	24	6	glutathione s-transferase [Holotrichia oblita]	4e-67	53.95	KAI4470699.1	9.43333	8.21
PbreGSTs7	PZ142799	Complete	193	No	23	5.14	glutathione S-transferase sigma 2 [Lasioderma serricorne]	4e-61	54.4	QWV59559.1	7.20333	8.52667
PbreGSTt1	PZ142800	Complete	227	No	27	8.65	GstT1 [Trypoxylus dichotomus]	6e-129	75.66	GJQ73309.1	58.97	55.6633	Theta
PbreGSTt2	PZ142801	Complete	228	No	27	6.13	GstT1 [Trypoxylus dichotomus]	6e-127	76.55	GJQ73309.1	32.8467	32.4
PbreGSTt3	PZ142802	Complete	225	No	27	8.84	Glutathione S-transferase, partial [Oryctes borbonicus])	1e-124	76.13	KRT79584.1	22.0067	22.2267
PbreGSTu1	PZ142803	Complete	232	No	27	6.89	glutathione S-transferase 1 [Tribolium castaneum]	9e-108	68.78	XP_975048.1	43.64	75.08	Unclassified
PbreMGST1	PZ142804	Complete	150	No	17	9.84	microsomal glutathione s-transferase 1 [Holotrichia oblita]	1e-74	74.67	KAI4469086.1	340.93	422.27	Microsomal

## Sheet: UGTs
Supplementary Table 3. CXEs, CYPs, GSTs, and UGTs identified from P. brevitarsis antennae.
Gene name	Accession number	ORF	Length (aa)	SP	TMD	Mw (kDa)	pI	Blastx match				FPKM values		Clade
								Gene name and species	E-value	Identity (%)	Accession number	MAn	FAn
PbreUGT324BY1	PZ142805	Complete	510	Yes	Yes	58	8.87	UDP-glucoronosyl and UDP-glucosyl transferase [Popillia japonica]	0	58.59	KAK9736958.1	21.08	22.9	UGT324
PbreUGT324BY2	PZ142806	Complete	510	Yes	Yes	58	8.69	UDP-glucoronosyl and UDP-glucosyl transferase [Popillia japonica]	0	62.4	KAK9736941.1	150.153	144.1
PbreUGT324BZ1	PZ142807	Complete	509	Yes	Yes	58	8.07	UDP-glucosyltransferase [Holotrichia oblita]	0	56.14	KAI4462087.1	7.25333	7.75
PbreUGT324CA1	PZ142808	Complete	512	Yes	Yes	59	9.3	UDP-glucosyltransferase [Holotrichia oblita]	0	58.15	KAI4462081.1	46.6833	44.58
PbreUGT50D19	PZ142809	Complete	525	Yes	Yes	60	8.2	UDP-glucosyltransferase [Holotrichia oblita]	0	81.55	KAI4462503.1	7.70333	9.62	UGT50
PbreUGT312F1	PZ142810	3' missing	421	Yes	No	48	5.54	UDP-glucosyltransferase [Holotrichia oblita]	0	66.75	KAI4466746.1	984.537	869.433	UGT312
PbreUGT312G1	PZ142811	Complete	512	Yes	Yes	59	6.54	UDP-glucosyltransferase [Holotrichia oblita]	0	50.8	KAI4466746.1	9.27	12.2267
PbreUGT312G2	PZ142812	3' missing	479	Yes	Yes	56	5.39	UDP-glucosyltransferase [Holotrichia oblita]	1e-163	51.06	KAI4466746.1	19.34	15.6833
PbreUGT312G3	PZ142813	3' missing	363	Yes	No	42	5.31	UDP-glucosyltransferase [Holotrichia oblita]	4e-125	50.81	KAI4466727.1	9.18333	7.8
PbreUGT312G4	PZ142814	5' missing	467	No	Yes	55	6.2	UDP-glucosyltransferase [Holotrichia oblita]	5e-149	47	KAI4466746.1	8.29333	5.27333
